# Supplementary material for: Computational Prediction and Analysis of Associations between Small Molecules and Binding-Associated S-Nitrosylation Sites
Source: Molecules. 2018 Apr 19;23(4):954. doi: 10.3390/molecules23040954 (PMC6017196; doi:10.3390/molecules23040954)
Supplement: Supplementary file 1 [file molecules-23-00954-s001.zip]

Archive with 2 entries (2 files):
- S1.xlsx
- S2.csv
