# Supplementary material for: Computational Prediction and Analysis of Associations between Small Molecules and Binding-Associated S-Nitrosylation Sites
Source: Molecules. 2018 Apr 19;23(4):954. doi: 10.3390/molecules23040954 (PMC6017196; doi:10.3390/molecules23040954)
Supplement: Supplementary file 1 [file molecules-23-00954-s001.zip › S1.xlsx]

## Sheet: positive
PTN1_HUMAN	P18031	215	DB07480
PTN1_HUMAN	P18031	215	DB03714
PTN1_HUMAN	P18031	215	DB08397
PTN1_HUMAN	P18031	215	DB04001
PTN1_HUMAN	P18031	215	DB01734
PTN1_HUMAN	P18031	215	DB02622
PTN1_HUMAN	P18031	215	DB03102
PTN1_HUMAN	P18031	215	DB03670
PTN1_HUMAN	P18031	215	DB02662
PTN1_HUMAN	P18031	215	DB02436
PTN1_HUMAN	P18031	215	DB02072
PTN1_HUMAN	P18031	215	DB04204
PTN1_HUMAN	P18031	215	DB02827
PTN1_HUMAN	P18031	215	DB03483
PTN1_HUMAN	P18031	215	DB01820
PTN1_HUMAN	P18031	215	DB03982
PTN1_HUMAN	P18031	215	DB02784
PTN1_HUMAN	P18031	215	DB07295
PTN1_HUMAN	P18031	215	DB04088
PTN1_HUMAN	P18031	215	DB01962
PTN1_HUMAN	P18031	215	DB03557
PTN1_HUMAN	P18031	215	DB02014
PTN1_HUMAN	P18031	215	DB02651
PTN1_HUMAN	P18031	215	DB04285
PTN1_HUMAN	P18031	215	DB02420
PTN1_HUMAN	P18031	215	DB08001
PTN1_HUMAN	P18031	215	DB07298
PTN1_HUMAN	P18031	215	DB08591
PTN1_HUMAN	P18031	215	DB08593
PTN1_HUMAN	P18031	215	DB08003
PTN1_HUMAN	P18031	215	DB07730
PTN1_HUMAN	P18031	215	DB07651
PTN1_HUMAN	P18031	215	DB06887
PTN1_HUMAN	P18031	215	DB08549
PTN1_HUMAN	P18031	215	DB04800
PTN1_HUMAN	P18031	215	DB07719
PTN1_HUMAN	P18031	215	DB07197
PTN1_HUMAN	P18031	215	DB07134
PTN1_HUMAN	P18031	215	DB07263
PTN1_HUMAN	P18031	215	DB08783
CASP3_HUMAN	P42574	163	DB08213
CASP3_HUMAN	P42574	163	DB03124
CASP3_HUMAN	P42574	163	DB08497
CASP3_HUMAN	P42574	163	DB08498
CASP3_HUMAN	P42574	163	DB08499
CASP3_HUMAN	P42574	163	DB07696
LEG1_HUMAN	P09382	61	DB02379
LEG1_HUMAN	P09382	61	DB01687
A1AT_HUMAN	P01009	256	DB03345
A1AT_HUMAN	P01009	256	DB00151
A1AT_HUMAN	P01009	256	DB02379
DCOR_HUMAN	P11926	360	DB00114
ALDR_HUMAN	P15121	299	DB02020
ALDR_HUMAN	P15121	299	DB02132
ALDR_HUMAN	P15121	299	DB07450
ALDR_HUMAN	P15121	299	DB03461
ALDR_HUMAN	P15121	299	DB02834
ALDR_HUMAN	P15121	299	DB08084
ALDR_HUMAN	P15121	299	DB02021
ALDR_HUMAN	P15121	299	DB04272
ALDR_HUMAN	P15121	299	DB08772
ALDR_HUMAN	P15121	299	DB07028
ALDR_HUMAN	P15121	299	DB07093
ALDR_HUMAN	P15121	299	DB02712
ALDR_HUMAN	P15121	299	DB02383
ALDR_HUMAN	P15121	299	DB07030
ALDR_HUMAN	P15121	299	DB02338
ALDR_HUMAN	P15121	299	DB07139
ALDR_HUMAN	P15121	299	DB08449
ALDR_HUMAN	P15121	299	DB00605
ALDR_HUMAN	P15121	299	DB01844
ALDR_HUMAN	P15121	304	DB08772
ALDR_HUMAN	P15121	304	DB07030
ALDR_HUMAN	P15121	304	DB07093
ALDR_HUMAN	P15121	304	DB02383
ALDR_HUMAN	P15121	304	DB08084
ALDR_HUMAN	P15121	304	DB07139
ALDR_HUMAN	P15121	304	DB08449
BPNT1_HUMAN	O95861	243	DB00131
CATK_HUMAN	P43235	139	DB04276
CATK_HUMAN	P43235	139	DB03405
CATK_HUMAN	P43235	139	DB03891
CATK_HUMAN	P43235	139	DB04244
CATK_HUMAN	P43235	139	DB03642
CATK_HUMAN	P43235	139	DB04523
CATK_HUMAN	P43235	139	DB04234
CATK_HUMAN	P43235	139	DB01858
CATK_HUMAN	P43235	139	DB07965
CATK_HUMAN	P43235	139	DB07967
CATK_HUMAN	P43235	139	DB08270
CATK_HUMAN	P43235	139	DB03456
CATK_HUMAN	P43235	139	DB08594
CATK_HUMAN	P43235	139	DB07592
CATK_HUMAN	P43235	139	DB07593
CATK_HUMAN	P43235	139	DB07563
CBR3_HUMAN	O75828	226	DB03461
CBR3_HUMAN	O75828	227	DB03461
CYSP_TRYCR	P25779	147	DB03573
CYSP_TRYCR	P25779	147	DB03691
CYSP_TRYCR	P25779	147	DB04502
CYSP_TRYCR	P25779	147	DB02200
CYSP_TRYCR	P25779	147	DB02051
CYSP_TRYCR	P25779	147	DB04427
CYSP_TRYCR	P25779	147	DB02128
CYSP_TRYCR	P25779	147	DB01871
CYSP_TRYCR	P25779	147	DB01810
DDAH_PSEAE	Q9I4E3	249	DB00155
FABP4_MOUSE	P04117	118	DB08607
FNTB_RAT	Q02293	299	DB07752
FNTB_RAT	Q02293	299	DB06953
FNTB_RAT	Q02293	299	DB01093
GLRX1_HUMAN	P35754	83	DB00143
GNA1_HUMAN	Q96EK6	157	DB01992
HBA_HUMAN	P69905	105	DB01900
IF4E3_MOUSE	Q9DBB5	52	DB01960
ILVC_ECOLI	P05793	45	DB02338
KCC2A_HUMAN	Q9UQM7	280	DB01839
MAAI_MOUSE	Q9WVL0	16	DB00143
MK01_HUMAN	P28482	166	DB08521
MK01_HUMAN	P28482	166	DB07794
MK01_HUMAN	P28482	166	DB06877
MK01_HUMAN	P28482	166	DB07010
MK01_HUMAN	P28482	166	DB07264
MK01_HUMAN	P28482	166	DB07788
MK01_RAT	P63086	164	DB03345
MK01_RAT	P63086	164	DB07905
MK01_RAT	P63086	164	DB00171
NHAA_RHOER	P13448	113	DB03568
PAPA1_CARPA	P00784	158	DB02140
PAPA1_CARPA	P00784	158	DB04126
PAPA1_CARPA	P00784	158	DB03345
PAPA1_CARPA	P00784	158	DB00151
PAPA1_CARPA	P00784	158	DB00133
PAPA1_CARPA	P00784	158	DB08603
POL_HV1A2	P03369	557	DB00701
PP1G_HUMAN	P36873	127	DB03345
PRDX1_HUMAN	Q06830	52	DB00171
PRDX5_HUMAN	P30044	100	DB03793
PTGR2_MOUSE	Q8VDQ1	187	DB02338
RAB14_HUMAN	P61106	26	DB04315
RAB1A_HUMAN	P62820	126	DB04315
RAC1_HUMAN	P63000	178	DB04315
RAC1_HUMAN	P63000	178	DB02082
S10A1_HUMAN	P23297	86	DB04422
SND1_HUMAN	Q7KZF4	440	DB04272
SUCD_ECOLI	P0AGE9	124	DB01992
THTR_AZOVI	P52197	230	DB04053

## Sheet: negative
ALDR_HUMAN	P15121	299	DB08270
PAPA1_CARPA	P00784	158	DB03670
DDAH_PSEAE	Q9I4E3	249	DB00171
CYSP_TRYCR	P25779	147	DB03568
ALDR_HUMAN	P15121	299	DB07752
CASP3_HUMAN	P42574	163	DB02383
RAC1_HUMAN	P63000	178	DB02128
CATK_HUMAN	P43235	139	DB02383
CATK_HUMAN	P43235	139	DB02082
ALDR_HUMAN	P15121	304	DB04053
MK01_RAT	P63086	164	DB01900
ALDR_HUMAN	P15121	304	DB07905
CASP3_HUMAN	P42574	163	DB02338
CYSP_TRYCR	P25779	147	DB02784
DDAH_PSEAE	Q9I4E3	249	DB08772
ALDR_HUMAN	P15121	304	DB04244
GLRX1_HUMAN	P35754	83	DB02712
CATK_HUMAN	P43235	139	DB04285
CYSP_TRYCR	P25779	147	DB04234
CATK_HUMAN	P43235	139	DB07719
ALDR_HUMAN	P15121	299	DB03982
CATK_HUMAN	P43235	139	DB08591
NHAA_RHOER	P13448	113	DB03345
FNTB_RAT	Q02293	299	DB07030
CYSP_TRYCR	P25779	147	DB06887
CATK_HUMAN	P43235	139	DB00605
PTN1_HUMAN	P18031	215	DB08449
CYSP_TRYCR	P25779	147	DB07134
GLRX1_HUMAN	P35754	83	DB03345
PRDX1_HUMAN	Q06830	52	DB04272
PAPA1_CARPA	P00784	158	DB03982
CYSP_TRYCR	P25779	147	DB01992
ALDR_HUMAN	P15121	304	DB06877
ALDR_HUMAN	P15121	299	DB07010
ILVC_ECOLI	P05793	45	DB04126
MAAI_MOUSE	Q9WVL0	16	DB02379
GNA1_HUMAN	Q96EK6	157	DB08084
CYSP_TRYCR	P25779	147	DB02132
DCOR_HUMAN	P11926	360	DB00701
MK01_HUMAN	P28482	166	DB04234
PAPA1_CARPA	P00784	158	DB02132
CYSP_TRYCR	P25779	147	DB07295
PTN1_HUMAN	P18031	215	DB04234
SUCD_ECOLI	P0AGE9	124	DB08449
PAPA1_CARPA	P00784	158	DB03124
CATK_HUMAN	P43235	139	DB08593
MK01_HUMAN	P28482	166	DB07905
CYSP_TRYCR	P25779	147	DB07593
CBR3_HUMAN	O75828	227	DB04800
FNTB_RAT	Q02293	299	DB02128
MK01_HUMAN	P28482	166	DB01992
BPNT1_HUMAN	O95861	243	DB07263
PTN1_HUMAN	P18031	215	DB00151
SND1_HUMAN	Q7KZF4	440	DB08001
PAPA1_CARPA	P00784	158	DB02014
CYSP_TRYCR	P25779	147	DB08593
PTN1_HUMAN	P18031	215	DB07696
MK01_HUMAN	P28482	166	DB03345
HBA_HUMAN	P69905	105	DB07651
ALDR_HUMAN	P15121	299	DB00143
MK01_HUMAN	P28482	166	DB07480
HBA_HUMAN	P69905	105	DB01839
CATK_HUMAN	P43235	139	DB07134
PTN1_HUMAN	P18031	215	DB01858
PTN1_HUMAN	P18031	215	DB01839
ALDR_HUMAN	P15121	299	DB08783
ALDR_HUMAN	P15121	304	DB08591
ALDR_HUMAN	P15121	304	DB02834
RAC1_HUMAN	P63000	178	DB04276
NHAA_RHOER	P13448	113	DB01734
PAPA1_CARPA	P00784	158	DB03102
FNTB_RAT	Q02293	299	DB08397
PAPA1_CARPA	P00784	158	DB03456
GNA1_HUMAN	Q96EK6	157	DB01093
CATK_HUMAN	P43235	139	DB01810
CYSP_TRYCR	P25779	147	DB07028
PAPA1_CARPA	P00784	158	DB07593
ALDR_HUMAN	P15121	299	DB01820
PTN1_HUMAN	P18031	215	DB02712
PAPA1_CARPA	P00784	158	DB04276
BPNT1_HUMAN	O95861	243	DB07965
ALDR_HUMAN	P15121	304	DB04272
ALDR_HUMAN	P15121	299	DB00155
PTN1_HUMAN	P18031	215	DB07563
MK01_HUMAN	P28482	166	DB02014
THTR_AZOVI	P52197	230	DB08499
PRDX5_HUMAN	P30044	100	DB01734
A1AT_HUMAN	P01009	256	DB03405
PTGR2_MOUSE	Q8VDQ1	187	DB08499
SUCD_ECOLI	P0AGE9	124	DB06953
POL_HV1A2	P03369	557	DB03670
BPNT1_HUMAN	O95861	243	DB04001
A1AT_HUMAN	P01009	256	DB08607
PAPA1_CARPA	P00784	158	DB04427
PP1G_HUMAN	P36873	127	DB07752
SUCD_ECOLI	P0AGE9	124	DB03982
CBR3_HUMAN	O75828	226	DB07563
CATK_HUMAN	P43235	139	DB04502
CATK_HUMAN	P43235	139	DB04272
CATK_HUMAN	P43235	139	DB07752
CYSP_TRYCR	P25779	147	DB07139
PAPA1_CARPA	P00784	158	DB04315
MK01_HUMAN	P28482	166	DB01858
ALDR_HUMAN	P15121	304	DB02651
ALDR_HUMAN	P15121	299	DB04502
PTN1_HUMAN	P18031	215	DB02021
ALDR_HUMAN	P15121	304	DB03691
PAPA1_CARPA	P00784	158	DB07093
CYSP_TRYCR	P25779	147	DB02379
CASP3_HUMAN	P42574	163	DB04272
A1AT_HUMAN	P01009	256	DB08594
ALDR_HUMAN	P15121	304	DB07450
MAAI_MOUSE	Q9WVL0	16	DB03483
ALDR_HUMAN	P15121	304	DB03982
MAAI_MOUSE	Q9WVL0	16	DB01839
ALDR_HUMAN	P15121	304	DB07263
PTN1_HUMAN	P18031	215	DB08772
CBR3_HUMAN	O75828	226	DB04502
ALDR_HUMAN	P15121	299	DB03573
PAPA1_CARPA	P00784	158	DB02827
SUCD_ECOLI	P0AGE9	124	DB04502
CYSP_TRYCR	P25779	147	DB07788
LEG1_HUMAN	P09382	61	DB08498
PAPA1_CARPA	P00784	158	DB07905
PTN1_HUMAN	P18031	215	DB01960
ALDR_HUMAN	P15121	299	DB02420
MK01_HUMAN	P28482	166	DB04502
IF4E3_MOUSE	Q9DBB5	52	DB02420
PTN1_HUMAN	P18031	215	DB07028
MK01_HUMAN	P28482	166	DB00171
S10A1_HUMAN	P23297	86	DB07298
CYSP_TRYCR	P25779	147	DB03456
CASP3_HUMAN	P42574	163	DB03405
ALDR_HUMAN	P15121	299	DB06877
PAPA1_CARPA	P00784	158	DB08783
PTN1_HUMAN	P18031	215	DB02383
PP1G_HUMAN	P36873	127	DB02436
CASP3_HUMAN	P42574	163	DB00114
PTN1_HUMAN	P18031	215	DB01093
MK01_HUMAN	P28482	166	DB07197
CASP3_HUMAN	P42574	163	DB08603
ALDR_HUMAN	P15121	304	DB03456
MK01_RAT	P63086	164	DB04272
ALDR_HUMAN	P15121	304	DB03461
CATK_HUMAN	P43235	139	DB00701
FABP4_MOUSE	P04117	118	DB01858
RAC1_HUMAN	P63000	178	DB04053
