# Supplementary material for: Computational Prediction and Analysis of Associations between Small Molecules and Binding-Associated S-Nitrosylation Sites
Source: Molecules. 2018 Apr 19;23(4):954. doi: 10.3390/molecules23040954 (PMC6017196; doi:10.3390/molecules23040954)
Supplement: Supplementary file 1 [file molecules-23-00954-s001.zip › S2.csv]

PTN1_HUMAN	P18031	215	DB00701
PTN1_HUMAN	P18031	215	DB07592
PTN1_HUMAN	P18031	215	DB08213
PTN1_HUMAN	P18031	215	DB03405
PTN1_HUMAN	P18031	215	DB04315
PTN1_HUMAN	P18031	215	DB02082
PTN1_HUMAN	P18031	215	DB00143
PTN1_HUMAN	P18031	215	DB03461
PTN1_HUMAN	P18031	215	DB03345
PTN1_HUMAN	P18031	215	DB03793
PTN1_HUMAN	P18031	215	DB04502
PTN1_HUMAN	P18031	215	DB06953
PTN1_HUMAN	P18031	215	DB08084
PTN1_HUMAN	P18031	215	DB02128
PTN1_HUMAN	P18031	215	DB07010
PTN1_HUMAN	P18031	215	DB04427
PTN1_HUMAN	P18031	215	DB02379
PTN1_HUMAN	P18031	215	DB02834
PTN1_HUMAN	P18031	215	DB01992
PTN1_HUMAN	P18031	215	DB07030
PTN1_HUMAN	P18031	215	DB01871
PTN1_HUMAN	P18031	215	DB07093
PTN1_HUMAN	P18031	215	DB07788
PTN1_HUMAN	P18031	215	DB07794
PTN1_HUMAN	P18031	215	DB00171
PTN1_HUMAN	P18031	215	DB00114
PTN1_HUMAN	P18031	215	DB03456
PTN1_HUMAN	P18031	215	DB00605
PTN1_HUMAN	P18031	215	DB07264
PTN1_HUMAN	P18031	215	DB08497
PTN1_HUMAN	P18031	215	DB03642
PTN1_HUMAN	P18031	215	DB00131
PTN1_HUMAN	P18031	215	DB07967
PTN1_HUMAN	P18031	215	DB02051
PTN1_HUMAN	P18031	215	DB02338
PTN1_HUMAN	P18031	215	DB04276
PTN1_HUMAN	P18031	215	DB04053
PTN1_HUMAN	P18031	215	DB01900
PTN1_HUMAN	P18031	215	DB06877
PTN1_HUMAN	P18031	215	DB03568
PTN1_HUMAN	P18031	215	DB08603
PTN1_HUMAN	P18031	215	DB07905
PTN1_HUMAN	P18031	215	DB08594
PTN1_HUMAN	P18031	215	DB04272
PTN1_HUMAN	P18031	215	DB00133
PTN1_HUMAN	P18031	215	DB07450
PTN1_HUMAN	P18031	215	DB04523
PTN1_HUMAN	P18031	215	DB08607
PTN1_HUMAN	P18031	215	DB08498
PTN1_HUMAN	P18031	215	DB02200
CASP3_HUMAN	P42574	163	DB00131
CASP3_HUMAN	P42574	163	DB02140
CASP3_HUMAN	P42574	163	DB08594
CASP3_HUMAN	P42574	163	DB01858
CASP3_HUMAN	P42574	163	DB07730
CASP3_HUMAN	P42574	163	DB00605
CASP3_HUMAN	P42574	163	DB08549
CASP3_HUMAN	P42574	163	DB03345
CASP3_HUMAN	P42574	163	DB08593
CASP3_HUMAN	P42574	163	DB08001
CASP3_HUMAN	P42574	163	DB02712
CASP3_HUMAN	P42574	163	DB08591
CASP3_HUMAN	P42574	163	DB02784
CASP3_HUMAN	P42574	163	DB07134
CASP3_HUMAN	P42574	163	DB08772
CASP3_HUMAN	P42574	163	DB07965
CASP3_HUMAN	P42574	163	DB07263
CASP3_HUMAN	P42574	163	DB07967
LEG1_HUMAN	P09382	61	DB01871
LEG1_HUMAN	P09382	61	DB06887
LEG1_HUMAN	P09382	61	DB07295
LEG1_HUMAN	P09382	61	DB07093
LEG1_HUMAN	P09382	61	DB02383
LEG1_HUMAN	P09382	61	DB02827
LEG1_HUMAN	P09382	61	DB07263
LEG1_HUMAN	P09382	61	DB00143
A1AT_HUMAN	P01009	256	DB01734
A1AT_HUMAN	P01009	256	DB00171
A1AT_HUMAN	P01009	256	DB08772
A1AT_HUMAN	P01009	256	DB04234
A1AT_HUMAN	P01009	256	DB04800
A1AT_HUMAN	P01009	256	DB07139
A1AT_HUMAN	P01009	256	DB04315
A1AT_HUMAN	P01009	256	DB04502
A1AT_HUMAN	P01009	256	DB02021
DCOR_HUMAN	P11926	360	DB07450
DCOR_HUMAN	P11926	360	DB01992
DCOR_HUMAN	P11926	360	DB02622
DCOR_HUMAN	P11926	360	DB03345
ALDR_HUMAN	P15121	299	DB07263
ALDR_HUMAN	P15121	299	DB00151
ALDR_HUMAN	P15121	299	DB03557
ALDR_HUMAN	P15121	299	DB01960
ALDR_HUMAN	P15121	299	DB01810
ALDR_HUMAN	P15121	299	DB00133
ALDR_HUMAN	P15121	299	DB03345
ALDR_HUMAN	P15121	299	DB04427
ALDR_HUMAN	P15121	299	DB08003
ALDR_HUMAN	P15121	299	DB01734
ALDR_HUMAN	P15121	299	DB06953
ALDR_HUMAN	P15121	299	DB03456
ALDR_HUMAN	P15121	299	DB00171
ALDR_HUMAN	P15121	299	DB08521
ALDR_HUMAN	P15121	299	DB04523
ALDR_HUMAN	P15121	299	DB07298
ALDR_HUMAN	P15121	299	DB07719
ALDR_HUMAN	P15121	299	DB04422
ALDR_HUMAN	P15121	299	DB01871
ALDR_HUMAN	P15121	299	DB02662
ALDR_HUMAN	P15121	299	DB02200
ALDR_HUMAN	P15121	299	DB03102
ALDR_HUMAN	P15121	299	DB02072
ALDR_HUMAN	P15121	299	DB02651
ALDR_HUMAN	P15121	299	DB02827
ALDR_HUMAN	P15121	299	DB01962
ALDR_HUMAN	P15121	299	DB08001
ALDR_HUMAN	P15121	299	DB07264
ALDR_HUMAN	P15121	299	DB07592
ALDR_HUMAN	P15121	299	DB08497
ALDR_HUMAN	P15121	299	DB08397
ALDR_HUMAN	P15121	299	DB04315
ALDR_HUMAN	P15121	299	DB03670
ALDR_HUMAN	P15121	299	DB03405
ALDR_HUMAN	P15121	299	DB08499
ALDR_HUMAN	P15121	299	DB02128
ALDR_HUMAN	P15121	299	DB04276
ALDR_HUMAN	P15121	299	DB04088
ALDR_HUMAN	P15121	304	DB08001
ALDR_HUMAN	P15121	304	DB01734
ALDR_HUMAN	P15121	304	DB04126
ALDR_HUMAN	P15121	304	DB07563
ALDR_HUMAN	P15121	304	DB08593
ALDR_HUMAN	P15121	304	DB01844
ALDR_HUMAN	P15121	304	DB07295
ALDR_HUMAN	P15121	304	DB01858
ALDR_HUMAN	P15121	304	DB08549
ALDR_HUMAN	P15121	304	DB04234
ALDR_HUMAN	P15121	304	DB07134
ALDR_HUMAN	P15121	304	DB08497
ALDR_HUMAN	P15121	304	DB07010
ALDR_HUMAN	P15121	304	DB08607
ALDR_HUMAN	P15121	304	DB02379
ALDR_HUMAN	P15121	304	DB08603
BPNT1_HUMAN	O95861	243	DB07093
BPNT1_HUMAN	O95861	243	DB07696
CATK_HUMAN	P43235	139	DB07298
CATK_HUMAN	P43235	139	DB07093
CATK_HUMAN	P43235	139	DB03483
CATK_HUMAN	P43235	139	DB04427
CATK_HUMAN	P43235	139	DB01734
CATK_HUMAN	P43235	139	DB02072
CATK_HUMAN	P43235	139	DB02379
CATK_HUMAN	P43235	139	DB00131
CATK_HUMAN	P43235	139	DB03461
CATK_HUMAN	P43235	139	DB06877
CATK_HUMAN	P43235	139	DB01687
CATK_HUMAN	P43235	139	DB03982
CATK_HUMAN	P43235	139	DB01960
CATK_HUMAN	P43235	139	DB08783
CATK_HUMAN	P43235	139	DB02651
CATK_HUMAN	P43235	139	DB03124
CATK_HUMAN	P43235	139	DB08449
CATK_HUMAN	P43235	139	DB07139
CATK_HUMAN	P43235	139	DB02140
CATK_HUMAN	P43235	139	DB02338
CATK_HUMAN	P43235	139	DB04315
CATK_HUMAN	P43235	139	DB08497
CATK_HUMAN	P43235	139	DB03691
CATK_HUMAN	P43235	139	DB02436
CATK_HUMAN	P43235	139	DB06887
CATK_HUMAN	P43235	139	DB03345
CATK_HUMAN	P43235	139	DB07480
CATK_HUMAN	P43235	139	DB02834
CATK_HUMAN	P43235	139	DB01900
CATK_HUMAN	P43235	139	DB02622
CATK_HUMAN	P43235	139	DB08001
CATK_HUMAN	P43235	139	DB00155
CATK_HUMAN	P43235	139	DB01992
CATK_HUMAN	P43235	139	DB02200
CBR3_HUMAN	O75828	226	DB07093
CBR3_HUMAN	O75828	226	DB07593
CBR3_HUMAN	O75828	227	DB02338
CBR3_HUMAN	O75828	227	DB07730
CBR3_HUMAN	O75828	227	DB01871
CBR3_HUMAN	O75828	227	DB07295
CYSP_TRYCR	P25779	147	DB08270
CYSP_TRYCR	P25779	147	DB02338
CYSP_TRYCR	P25779	147	DB01900
CYSP_TRYCR	P25779	147	DB00114
CYSP_TRYCR	P25779	147	DB07264
CYSP_TRYCR	P25779	147	DB04276
CYSP_TRYCR	P25779	147	DB07263
CYSP_TRYCR	P25779	147	DB07563
CYSP_TRYCR	P25779	147	DB01844
CYSP_TRYCR	P25779	147	DB03405
CYSP_TRYCR	P25779	147	DB03461
CYSP_TRYCR	P25779	147	DB04053
CYSP_TRYCR	P25779	147	DB03982
CYSP_TRYCR	P25779	147	DB02436
CYSP_TRYCR	P25779	147	DB04272
CYSP_TRYCR	P25779	147	DB07030
CYSP_TRYCR	P25779	147	DB07592
CYSP_TRYCR	P25779	147	DB03793
CYSP_TRYCR	P25779	147	DB02082
CYSP_TRYCR	P25779	147	DB03557
CYSP_TRYCR	P25779	147	DB03483
CYSP_TRYCR	P25779	147	DB08449
DDAH_PSEAE	Q9I4E3	249	DB08449
DDAH_PSEAE	Q9I4E3	249	DB08084
DDAH_PSEAE	Q9I4E3	249	DB03691
FABP4_MOUSE	P04117	118	DB07752
FABP4_MOUSE	P04117	118	DB07139
FABP4_MOUSE	P04117	118	DB00114
FABP4_MOUSE	P04117	118	DB02651
FNTB_RAT	Q02293	299	DB07263
FNTB_RAT	Q02293	299	DB03102
FNTB_RAT	Q02293	299	DB07719
FNTB_RAT	Q02293	299	DB02051
FNTB_RAT	Q02293	299	DB02020
FNTB_RAT	Q02293	299	DB02021
FNTB_RAT	Q02293	299	DB02200
FNTB_RAT	Q02293	299	DB03345
FNTB_RAT	Q02293	299	DB07093
GLRX1_HUMAN	P35754	83	DB08783
GLRX1_HUMAN	P35754	83	DB08593
GLRX1_HUMAN	P35754	83	DB06877
GNA1_HUMAN	Q96EK6	157	DB01900
GNA1_HUMAN	Q96EK6	157	DB02021
GNA1_HUMAN	Q96EK6	157	DB08521
HBA_HUMAN	P69905	105	DB03461
HBA_HUMAN	P69905	105	DB04315
HBA_HUMAN	P69905	105	DB03345
IF4E3_MOUSE	Q9DBB5	52	DB03691
IF4E3_MOUSE	Q9DBB5	52	DB02383
IF4E3_MOUSE	Q9DBB5	52	DB07264
IF4E3_MOUSE	Q9DBB5	52	DB01900
ILVC_ECOLI	P05793	45	DB00171
ILVC_ECOLI	P05793	45	DB01992
ILVC_ECOLI	P05793	45	DB08084
ILVC_ECOLI	P05793	45	DB01858
KCC2A_HUMAN	Q9UQM7	280	DB02651
KCC2A_HUMAN	Q9UQM7	280	DB08003
KCC2A_HUMAN	Q9UQM7	280	DB04272
KCC2A_HUMAN	Q9UQM7	280	DB01093
KCC2A_HUMAN	Q9UQM7	280	DB07010
MAAI_MOUSE	Q9WVL0	16	DB00131
MAAI_MOUSE	Q9WVL0	16	DB02784
MK01_HUMAN	P28482	166	DB03557
MK01_HUMAN	P28482	166	DB07030
MK01_HUMAN	P28482	166	DB08591
MK01_HUMAN	P28482	166	DB02662
MK01_HUMAN	P28482	166	DB04244
MK01_HUMAN	P28482	166	DB04427
MK01_HUMAN	P28482	166	DB04126
MK01_HUMAN	P28482	166	DB03568
MK01_HUMAN	P28482	166	DB03456
MK01_HUMAN	P28482	166	DB08449
MK01_HUMAN	P28482	166	DB01844
MK01_HUMAN	P28482	166	DB00143
MK01_HUMAN	P28482	166	DB08549
MK01_HUMAN	P28482	166	DB07093
MK01_HUMAN	P28482	166	DB00133
MK01_HUMAN	P28482	166	DB04523
MK01_HUMAN	P28482	166	DB07752
MK01_RAT	P63086	164	DB03573
MK01_RAT	P63086	164	DB02827
MK01_RAT	P63086	164	DB07592
MK01_RAT	P63086	164	DB08607
MK01_RAT	P63086	164	DB04234
MK01_RAT	P63086	164	DB08397
MK01_RAT	P63086	164	DB07295
MK01_RAT	P63086	164	DB08772
NHAA_RHOER	P13448	113	DB07730
NHAA_RHOER	P13448	113	DB03891
NHAA_RHOER	P13448	113	DB07592
PAPA1_CARPA	P00784	158	DB08772
PAPA1_CARPA	P00784	158	DB08593
PAPA1_CARPA	P00784	158	DB04088
PAPA1_CARPA	P00784	158	DB07730
PAPA1_CARPA	P00784	158	DB08591
PAPA1_CARPA	P00784	158	DB00131
PAPA1_CARPA	P00784	158	DB07030
PAPA1_CARPA	P00784	158	DB03642
PAPA1_CARPA	P00784	158	DB07563
PAPA1_CARPA	P00784	158	DB07028
POL_HV1A2	P03369	557	DB03557
POL_HV1A2	P03369	557	DB02420
POL_HV1A2	P03369	557	DB08594
POL_HV1A2	P03369	557	DB04523
PP1G_HUMAN	P36873	127	DB00171
PP1G_HUMAN	P36873	127	DB08607
PRDX1_HUMAN	Q06830	52	DB03793
PRDX1_HUMAN	Q06830	52	DB02338
PRDX1_HUMAN	Q06830	52	DB08084
PRDX5_HUMAN	P30044	100	DB07298
PRDX5_HUMAN	P30044	100	DB02021
PRDX5_HUMAN	P30044	100	DB01962
PRDX5_HUMAN	P30044	100	DB02338
PTGR2_MOUSE	Q8VDQ1	187	DB08498
PTGR2_MOUSE	Q8VDQ1	187	DB03345
PTGR2_MOUSE	Q8VDQ1	187	DB08449
PTGR2_MOUSE	Q8VDQ1	187	DB03461
RAB14_HUMAN	P61106	26	DB04001
RAB14_HUMAN	P61106	26	DB07788
RAB14_HUMAN	P61106	26	DB04244
RAB14_HUMAN	P61106	26	DB07905
RAB14_HUMAN	P61106	26	DB00114
RAB1A_HUMAN	P62820	126	DB07030
RAB1A_HUMAN	P62820	126	DB03670
RAB1A_HUMAN	P62820	126	DB07298
RAB1A_HUMAN	P62820	126	DB03573
RAB1A_HUMAN	P62820	126	DB03345
RAC1_HUMAN	P63000	178	DB00133
RAC1_HUMAN	P63000	178	DB07295
RAC1_HUMAN	P63000	178	DB01992
RAC1_HUMAN	P63000	178	DB08497
RAC1_HUMAN	P63000	178	DB08772
RAC1_HUMAN	P63000	178	DB08449
S10A1_HUMAN	P23297	86	DB06877
S10A1_HUMAN	P23297	86	DB01820
S10A1_HUMAN	P23297	86	DB02020
S10A1_HUMAN	P23297	86	DB02662
SND1_HUMAN	Q7KZF4	440	DB07139
SND1_HUMAN	Q7KZF4	440	DB00151
SND1_HUMAN	Q7KZF4	440	DB07730
SND1_HUMAN	Q7KZF4	440	DB08603
SUCD_ECOLI	P0AGE9	124	DB00701
THTR_AZOVI	P52197	230	DB07752
THTR_AZOVI	P52197	230	DB04244
THTR_AZOVI	P52197	230	DB08591
THTR_AZOVI	P52197	230	DB07965
